# Supplementary material for: The Application of Bony Labyrinth Methods for Forensic Affinity Estimation
Source: Biology (Basel). 2022 Jul 21;11(7):1088. doi: 10.3390/biology11071088 (PMC9312872; doi:10.3390/biology11071088)
Supplement: Supplementary file 1 [file biology-11-01088-s001.zip]

Archive with 1 entries (1 files):
- biology-1811927-supplementary.pdf
